# Supplementary material for: Risk Factors and Outcome of Acute Kidney Injury following Acute Myocardial Infarction—A Case Series Study from 2009 to 2019
Source: J Clin Med. 2022 Oct 15;11(20):6083. doi: 10.3390/jcm11206083 (PMC9604918; doi:10.3390/jcm11206083)
Supplement: Supplementary file 1 [file jcm-11-06083-s001.zip]

Archive with 1 entries (1 files):
- jcm-1906585-supplementary.pdf
